# Supplementary material for: In Vitro and In Vivo Evaluation of a New Experimental Polydimethylsiloxane-Based Endodontic Sealer
Source: J Funct Biomater. 2025 Oct 28;16(11):402. doi: 10.3390/jfb16110402 (PMC12653106; doi:10.3390/jfb16110402)
Supplement: Supplementary file 1 [file jfb-16-00402-s001.zip]

Archive with 1 entries (1 files):
- jfb-3856394-supplementary.pdf
